# Supplementary material for: Burden of drug use disorders in the United States from 1990 to 2021 and its projection until 2035: results from the GBD study
Source: BMC Public Health. 2024 Jun 19;24:1639. doi: 10.1186/s12889-024-19142-0 (PMC11188227; doi:10.1186/s12889-024-19142-0)
Supplement: Supplementary file 1 — Additional File 1: Supplementary tables S1-S10. Table S1. Number of incident cases and incidence rate of drug use disorders in the US in 1990 and 2021, and the temporal trends from 1990 to 2021. Table S2. Number of prevalent cases and prevalence rate of drug use disorders in the US in 1990 and 2021, and the temporal trends from 1990 to 2021. Table S3. Number of death cases and mortality rate of drug use disorders in the US in 1990 and 2021, and the temporal trends from 1990 to 2021. Table S4. Number of DALYs cases and DALYs rate of drug use disorders in the US in 1990 and 2021, and the temporal trends from 1990 to 2021. Table S5. Number of incident cases and incidence rate of global drug use disorders in 1990 and 2021, and the temporal trends from 1990 to 2021. Table S6. Number of prevalent cases and prevalence rate of global drug use disorders in 1990 and 2021, and the temporal trends from 1990 to 2021. Table S7. Number of death cases and mortality rate of global drug use disorders in 1990 and 2021, and the temporal trends from 1990 to 2021. Table S8. Number of DALYs cases and DALYs rate of global drug use disorders in 1990 and 2021, and the temporal trends from 1990 to 2021. Table S9. Prediction number of drug use disorders-related burden from 2022 to 2035 in the US. Table S10. Number and rate of drug use disorders burden by state, sex, and type in the US in 2021, and the temporal trends from 1990 to 2021. [file 12889_2024_19142_MOESM1_ESM.xlsx]

## Sheet: Supplementary tables S1-S10
Burden of drug use disorders in the United States from 1990 to 2021 and its projection until 2035: results from the GBD study
Running title: Drug use burden in the US, 1990-2035.
Tongchao Zhang 1,2,#; Lin Sun 3,#; Xiaolin Yin 1,2; Hui Chen 1,2; Lejin Yang 4; Xiaorong Yang 1,2,*
1 Clinical Epidemiology Unit, Qilu Hospital of Shandong University, Jinan, China.
2 Clinical Research Center of Shandong University, Jinan, China.
3 Department of Pharmacy, Qilu Hospital of Shandong University, Jinan, China.
4 Department of Psychology, Qilu Hospital of Shandong University, Jinan, China.
# Tongchao Zhang and Lin Sun contributed equally to this work.
* Corresponding Author: Xiaorong Yang, Clinical Epidemiology Unit, Qilu Hospital of Shandong University, 107 Wenhuaxi Road, Jinan, Shandong 250012, China. Email: yangxiaorong@sdu.edu.cn
Additional File 1: Supplementary tables S1-S10
Table S1. Number of incident cases and incidence rate of drug use disorders in the US in 1990 and 2021, and the temporal trends from 1990 to 2021.
Table S2. Number of prevalent cases and prevalence rate of drug use disorders in the US in 1990 and 2021, and the temporal trends from 1990 to 2021.
Table S3. Number of death cases and mortality rate of drug use disorders in the US in 1990 and 2021, and the temporal trends from 1990 to 2021.
Table S4. Number of DALYs cases and DALYs rate of drug use disorders in the US in 1990 and 2021, and the temporal trends from 1990 to 2021.
Table S5. Number of incident cases and incidence rate of global drug use disorders in 1990 and 2021, and the temporal trends from 1990 to 2021.
Table S6. Number of prevalent cases and prevalence rate of global drug use disorders in 1990 and 2021, and the temporal trends from 1990 to 2021.
Table S7. Number of death cases and mortality rate of global drug use disorders in 1990 and 2021, and the temporal trends from 1990 to 2021.
Table S8. Number of DALYs cases and DALYs rate of global drug use disorders in 1990 and 2021, and the temporal trends from 1990 to 2021.
Table S9. Prediction number of drug use disorders-related burden from 2022 to 2035 in the US.
Table S10. Number and rate of drug use disorders burden by state, sex, and type in the US in 2021, and the temporal trends from 1990 to 2021.

## Sheet: Table S1
Table S1. Number of incident cases and incidence rate of drug use disorders in the US in 1990 and 2021, and the temporal trends from 1990 to 2021
Characteristics	1990		2021		1990-2021
	Incident cases No. ×103 (95% UI)	ASIR per 100 000 No. (95% UI)	Incident cases No. ×103 (95% UI)	ASIR per 100 000 No. (95% UI)	EAPC in ASIR No. (95% CI)
Overall	914.7 (779.15, 1061.43)	362.84 (307.51, 424.01)	1583.45 (1384.48, 1793.91)	531.19 (462.11, 605.02)	1.27 (1.05, 1.48)
Sex
Male	491.36 (419.38, 571.93)	390.99 (330.6, 460.43)	836.1 (734.1, 951.33)	563.74 (491.35, 642.65)	1.15 (0.92, 1.39)
Female	423.34 (356.41, 493.47)	332.74 (281.32, 387.02)	747.35 (653.62, 845.63)	496.42 (433.01, 563.83)	1.41 (1.2, 1.62)
Types of drug use disorders
Amphetamine use disorders	81.06 (51.72, 119.48)	31.84 (20.08, 47.42)	125.82 (90.86, 169.56)	43.49 (31.1, 58.56)	-0.02 (-0.75, 0.73)
Cannabis use disorders	357.89 (264.09, 464.34)	155.38 (114.77, 205.37)	409.74 (305.15, 534.04)	149.93 (110.33, 198.15)	-0.04 (-0.08, 0)
Cocaine use disorders	50.04 (34.05, 72.68)	22.69 (15.3, 33.26)	65.21 (48.37, 92.72)	24.64 (18.33, 35.33)	-0.08 (-0.31, 0.14)
Opioid use disorders	76.04 (62.13, 95.1)	29.22 (23.98, 36.58)	435.11 (362.57, 528.38)	151.84 (125.79, 184.96)	6.05 (5.44, 6.67)
Other drug use disorders	349.68 (259.24, 457.15)	123.71 (92.23, 160.61)	547.56 (429.57, 695.29)	161.29 (124.18, 207.59)	0.89 (0.81, 0.96)
Age at diagnosis (year) *
10-14	76.17 (39.51, 124.11)	432.79 (224.47, 705.19)	83.03 (44.95, 129.33)	393.95 (213.3, 613.66)	-0.27 (-0.35, -0.18)
15-19	224.99 (172.14, 288.66)	1240.63 (949.23, 1591.7)	379.95 (311.36, 455.28)	1736.67 (1423.17, 2080.97)	1.07 (0.79, 1.36)
20-24	138.86 (98.08, 193.35)	708.66 (500.53, 986.71)	331.36 (274.4, 399.55)	1516.63 (1255.92, 1828.74)	2.61 (2.05, 3.18)
25-29	104.02 (80.07, 139.39)	478.56 (368.39, 641.33)	192.83 (160.11, 237.51)	856.47 (711.15, 1054.93)	1.93 (1.64, 2.23)
30-34	103.69 (78.28, 139.13)	464.37 (350.55, 623.08)	144.08 (110.28, 189.72)	626.89 (479.81, 825.47)	1 (0.9, 1.1)
35-39	93.93 (67.4, 131.36)	461.02 (330.77, 644.68)	132.62 (96.03, 185.46)	600.76 (434.98, 840.07)	0.87 (0.78, 0.96)
40-44	73.83 (52.45, 105)	408.49 (290.22, 581.01)	110.45 (78.8, 150.74)	525.73 (375.07, 717.49)	0.86 (0.77, 0.94)
45-49	46.12 (33.39, 61.49)	329.39 (238.44, 439.14)	83.08 (64.39, 107.73)	421.94 (327.02, 547.09)	0.94 (0.86, 1.03)
50-54	26.74 (17.58, 39.04)	233.03 (153.17, 340.12)	61.81 (43.83, 87.39)	294.89 (209.11, 416.9)	0.97 (0.88, 1.06)
55-59	11.59 (8.29, 16.15)	110.24 (78.89, 153.56)	29.5 (22.47, 38.21)	135.91 (103.53, 176.02)	0.86 (0.8, 0.92)
60-64	4.72 (3.35, 6.34)	44.3 (31.41, 59.5)	11.03 (8.2, 14.39)	51.45 (38.28, 67.13)	0.56 (0.45, 0.67)
65-69	3.6 (2.77, 4.52)	35.69 (27.48, 44.84)	7.87 (6.27, 9.73)	42.28 (33.64, 52.21)	0.54 (0.35, 0.74)
70-74	2.49 (1.89, 3.09)	30.78 (23.35, 38.2)	6.03 (4.77, 7.37)	38.88 (30.76, 47.53)	0.72 (0.51, 0.93)
75-79	1.82 (1.28, 2.33)	29.62 (20.87, 38.01)	4.19 (3.18, 5.19)	41.29 (31.34, 51.18)	1.11 (0.97, 1.24)
80-84	1.16 (0.84, 1.48)	29.57 (21.42, 37.53)	2.79 (2.1, 3.39)	42.98 (32.25, 52.25)	1.26 (1.15, 1.37)
85-89	0.62 (0.49, 0.77)	30.65 (24.08, 37.94)	1.67 (1.38, 1.98)	44.04 (36.27, 52.13)	1.18 (1.05, 1.31)
90-94	0.25 (0.19, 0.31)	32.62 (24.87, 40.73)	0.84 (0.67, 0.99)	45 (35.81, 53.07)	1.03 (0.88, 1.17)
95+	0.09 (0.06, 0.12)	35.42 (24.47, 46.91)	0.31 (0.23, 0.39)	45.76 (34.22, 57.91)	0.8 (0.65, 0.96)
States
Alabama	14.91 (12.82, 17.3)	362.95 (311.61, 422.57)	26.2 (23.07, 29.53)	592.49 (521.42,671.02)	1.71 (1.57, 1.85)
Alaska	2.68 (2.24, 3.18)	468.56 (389.98, 563.94)	4.17 (3.68, 4.73)	636.38 (560.97,721.61)	1.07 (0.75, 1.38)
Arizona	15.55 (13.21, 17.93)	429.77 (363.43, 498.91)	40.81 (36.05, 46.25)	622.96 (549.24,712.21)	1.11 (0.91, 1.3)
Arkansas	9.02 (7.7, 10.44)	393.9 (334.59, 458.23)	14.3 (12.57, 16.15)	535.04 (468.64,608.66)	0.93 (0.71, 1.15)
California	115.9 (96.67, 137.67)	373.14 (307.01, 449.32)	174.1 (149.54, 206.12)	473.3 (404.99,565.78)	0.78 (0.58, 0.98)
Colorado	13.99 (11.5, 16.82)	421.72 (339.81, 519.05)	30.5 (26.11, 34.93)	574.51 (487.48,668.5)	1.04 (0.77, 1.32)
Connecticut	13.13 (11.18, 15.15)	411.37 (348.12, 479.39)	18.39 (16.29, 20.77)	597.63 (527.4,674.97)	1.17 (1.11, 1.24)
Delaware	2.91 (2.49, 3.35)	443.47 (377.37, 515.86)	5.46 (4.82, 6.18)	643.04 (565.72,730.38)	1.19 (1, 1.37)
District of Columbia	2.95 (2.5, 3.47)	469.76 (387.65, 570.52)	3.68 (3.19, 4.19)	586.79 (506.54,671.48)	0.72 (0.49, 0.94)
Florida	45.68 (39.1, 52.92)	386.89 (330.66, 450.3)	107.26 (95.07, 120.4)	589.75 (522.54,665.32)	1.36 (1.14, 1.58)
Georgia	22.18 (18.43, 26.31)	318.53 (265.2, 381.03)	48.01 (40.94, 55.51)	471.27 (398.9,548.27)	1.33 (1.07, 1.58)
Hawaii	3.81 (3.2, 4.55)	331.6 (274.52, 401.05)	5.34 (4.55, 6.25)	424.34 (359.38,498.18)	0.83 (0.62, 1.04)
Idaho	3.57 (3.07, 4.13)	349.68 (301.96, 404.95)	8.92 (7.82, 10.13)	515.4 (450.77,587.87)	1.32 (1.13, 1.5)
Illinois	41.2 (34.59, 47.84)	358.04 (299.64, 417.05)	61.25 (53.93, 70.06)	538.85 (473.45,618.02)	1.31 (1.14, 1.47)
Indiana	18.46 (15.28, 22.18)	321.69 (264.95, 389.76)	33.62 (29.14, 38.84)	544.24 (470.15,633.95)	1.86 (1.62, 2.1)
Iowa	8.53 (7.15, 10)	315.05 (263.75, 371.56)	12.14 (10.6, 13.82)	429.74 (373.19,489.82)	1.06 (0.84, 1.28)
Kansas	8.63 (7.19, 10.16)	355.81 (295.09, 423.12)	13.3 (11.71, 15.01)	498.84 (436.56,563.86)	1.12 (0.93, 1.32)
Kentucky	13.9 (11.67, 16.28)	368.35 (308.1, 429.72)	25.95 (23, 29.03)	658.37 (583.02,736.99)	1.96 (1.75, 2.18)
Louisiana	14.77 (12.3, 17.47)	337.39 (280.83, 399.44)	22.77 (19.66, 26.23)	546.04 (468.59,631.74)	1.62 (1.4, 1.83)
Maine	4.95 (4.23, 5.72)	412.24 (351.84, 481.31)	6.35 (5.64, 7.15)	591.04 (521.79,668.74)	1.25 (1.01, 1.48)
Maryland	17.09 (14.21, 20.04)	352.75 (293.31, 416.26)	26.82 (23.63, 30.52)	495.88 (439.42,564.07)	1.12 (1.06, 1.17)
Massachusetts	22.84 (19.28, 27)	377.18 (313.66, 457.4)	37.36 (32.49, 42.72)	598.99 (515.62,686.81)	1.56 (1.39, 1.73)
Michigan	39.34 (33.79, 45.42)	418.75 (360.64, 481.12)	54.27 (48.08, 61.08)	625.59 (555.21,705.49)	1.33 (1.09, 1.57)
Minnesota	16.89 (13.87, 20.92)	393.27 (319.56, 493.88)	24.62 (20.73, 29.26)	490.17 (410.51,588.84)	0.75 (0.53, 0.97)
Mississippi	9.74 (8.33, 11.25)	365.51 (312.01, 422.97)	14.56 (12.84, 16.37)	550.49 (484.61,621.66)	1.37 (1.17, 1.56)
Missouri	19.58 (16.68, 22.8)	395.71 (335.15, 462.14)	32.09 (28.13, 36.54)	599.31 (522.01,682.51)	1.39 (1.2, 1.57)
Montana	3.22 (2.75, 3.75)	419.08 (358.33, 489.66)	5.26 (4.64, 5.97)	581.77 (514.57,662.07)	1.14 (0.97, 1.3)
Nebraska	4.88 (4.05, 5.82)	313.74 (259.42, 377.91)	7.41 (6.36, 8.56)	416.22 (355.56,484.65)	0.93 (0.71, 1.15)
Nevada	4.55 (3.86, 5.34)	372.47 (313.81, 444.73)	15.89 (13.79, 18.43)	545.8 (469.77,635.03)	1.28 (1.04, 1.52)
New Hampshire	4.13 (3.49, 4.83)	364.08 (304.88, 429.71)	7.08 (6.2, 8.01)	620.75 (540.67,707.78)	1.84 (1.58, 2.09)
New Jersey	27.02 (22.34, 31.8)	343.43 (283.4, 412.51)	41.35 (35.5, 47.38)	506.51 (433.69,584.44)	1.25 (0.95, 1.55)
New Mexico	7.03 (5.75, 8.72)	461.92 (376.74, 577.55)	11.88 (10.22, 13.86)	638.13 (546.98,749.92)	1.04 (0.76, 1.33)
New York	70.9 (59.52, 82.65)	390.16 (327.95, 463.71)	90.43 (76.84, 104.47)	510.79 (433.38,594.01)	0.92 (0.71, 1.13)
North Carolina	24.45 (20.51, 29.11)	354.11 (293.95, 427.61)	52.51 (45.62, 59.45)	555.12 (477.96,634.8)	1.51 (1.31, 1.71)
North Dakota	1.91 (1.59, 2.29)	299.76 (247.04, 361.53)	2.81 (2.41, 3.24)	404.53 (346.44,470.05)	1.04 (0.84, 1.25)
Ohio	34.58 (28.87, 41.03)	312.55 (260.35, 373.36)	60.58 (52.69, 69.09)	588.51 (508.83,673.96)	2.16 (1.82, 2.51)
Oklahoma	10.4 (8.75, 12.35)	329.05 (274.71, 394.28)	20.51 (17.86, 23.46)	567.25 (491.11,649.95)	1.87 (1.63, 2.11)
Oregon	10.22 (8.51, 12.14)	362.3 (301.5, 431.95)	18.89 (16.26, 22)	505.07 (430.63,587.61)	1.09 (0.82, 1.35)
Pennsylvania	40.84 (34.4, 47.77)	349.12 (294.01, 412.25)	66.02 (57.79, 75.42)	592.18 (514.72,679.14)	1.74 (1.49, 1.99)
Rhode Island	3.65 (3.03, 4.23)	355.35 (293.07, 418.34)	5.35 (4.61, 6.13)	543.06 (463.66,630.91)	1.45 (1.22, 1.68)
South Carolina	12.15 (10.11, 14.42)	328.46 (273.01, 393.31)	23.44 (20.17, 26.8)	511.74 (436.01,588.75)	1.53 (1.31, 1.76)
South Dakota	2.11 (1.75, 2.51)	312.29 (259.12, 375.82)	3.33 (2.84, 3.85)	428.52 (364.31,494.9)	1.05 (0.86, 1.24)
Tennessee	18.81 (15.74, 22.34)	377.64 (315.79, 456.7)	37.22 (32.78, 41.97)	602.27 (527.3,685.27)	1.6 (1.36, 1.84)
Texas	55.54 (46.1, 65.62)	307.77 (253.05, 365.01)	124.95 (105.89, 145.4)	439.39 (371,514.16)	1.2 (0.96, 1.45)
Utah	5.49 (4.49, 6.54)	302.55 (248.35, 358.76)	16.47 (14.19, 19)	483.01 (415.88,557.87)	1.61 (1.38, 1.85)
Vermont	2.45 (2, 3.01)	432.14 (345.74, 548.18)	2.95 (2.51, 3.45)	562.87 (475.71,667.62)	0.91 (0.72, 1.11)
Virginia	21.31 (17.79, 25.2)	323.67 (268.82, 384.2)	36.26 (31.27, 42.3)	462.16 (395.14,541.63)	1.19 (0.97, 1.41)
Washington	20.49 (17.06, 24.58)	424.08 (346.64, 517.52)	39.2 (33.65, 45.46)	571.77 (491.06,670.74)	0.95 (0.73, 1.18)
West Virginia	6.39 (5.33, 7.67)	356.25 (296.62, 428.89)	10.25 (8.99, 11.54)	699.9 (612.76,789.54)	2.31 (2.05, 2.57)
Wisconsin	18.51 (15.37, 22.25)	381.92 (313.78, 469.98)	28.61 (24.85, 33.32)	560.72 (483.32,654.97)	1.31 (1.1, 1.52)
Wyoming	1.49 (1.24, 1.77)	322.4 (266.69, 384.69)	2.53 (2.16, 2.92)	498.9 (426.15,575.91)	1.49 (1.24, 1.74)
ASIR, age-standardized incidence rate; CI, confidential interval; EAPC, estimated annual percentage change; No., number; UI, uncertainty interval.
*: crude incidence rate in each age group.

## Sheet: Table S2
Table S2. Number of prevalent cases and prevalence rate of drug use disorders in the US in 1990 and 2021, and the temporal trends from 1990 to 2021
Characteristics	1990		2021		1990-2021
	Prevalent cases No. ×103 (95% UI)	ASPR per 100 000 No. (95% UI)	Prevalent cases No. ×103 (95% UI)	ASPR per 100 000 No. (95% UI)	EAPC in ASPR No. (95% CI)
Overall	5229.95 (4489.81, 6133.67)	1982.29 (1680.83, 2333.75)	12146.95 (11024.58, 13461.04)	3821.43 (3450.13, 4257.62)	2.17 (1.81, 2.53)
Sex
Male	3176.11 (2704.78, 3779.23)	2396.26 (2023.08, 2860.02)	6595.7 (5972.3, 7357.87)	4189.48 (3766.74, 4694.93)	1.8 (1.54, 2.06)
Female	2053.84 (1779.65, 2394.78)	1562.55 (1333.71, 1823.01)	5551.26 (5042.05, 6118.33)	3441.58 (3103.34, 3822.49)	2.71 (2.19, 3.23)
Types of drug use disorders
Amphetamine use disorders	617.91 (397.62, 911.98)	228.66 (146.35, 337.54)	1058.19 (796.5, 1355.46)	351.09 (261.58, 453.98)	-0.05 (-1.02, 0.93)
Cannabis use disorders	2559.73 (1959.99, 3391.37)	1002.68 (757.5, 1339)	2888.14 (2215.95, 3803.26)	968.73 (730.01, 1291.57)	-0.05 (-0.08, -0.02)
Cocaine use disorders	1134.12 (828.37, 1504.31)	424.43 (310.41, 562.61)	1593.06 (1268.12, 1951.54)	500.15 (396.11, 619.81)	0.44 (0.26, 0.61)
Opioid use disorders	885.64 (752.34, 1040.08)	316.46 (268.72, 371.2)	6607.64 (5815.22, 7532.22)	2014.62 (1761.65, 2308.32)	6.73 (6.21, 7.25)
Other drug use disorders	105.14 (84.12, 129.69)	37.53 (29.99, 46.2)	277.93 (232.67, 331.92)	79.51 (66.16, 94.37)	2.7 (2.55, 2.85)
Age at diagnosis (year) *
10-14	61.89 (30.96, 102.53)	351.66 (175.93, 582.61)	67.1 (35.35, 105.66)	318.37 (167.73, 501.35)	-0.27 (-0.36, -0.18)
15-19	875.46 (597.37, 1219.49)	4827.43 (3294.02, 6724.47)	1186.78 (876.51, 1526.37)	5424.52 (4006.36, 6976.75)	0.32 (0.19, 0.45)
20-24	1216.24 (977.63, 1520.55)	6206.87 (4989.17, 7759.87)	2198.41 (1901.25, 2595.42)	10062.09 (8701.99, 11879.2)	1.53 (1.09, 1.96)
25-29	1036.89 (858.22, 1282.33)	4770.63 (3948.57, 5899.88)	2242.61 (1979.39, 2588.73)	9960.82 (8791.73, 11498.15)	2.42 (1.9, 2.95)
30-34	725.42 (617.2, 889.23)	3248.74 (2764.07, 3982.37)	1763.96 (1565.38, 2008.36)	7674.92 (6810.94, 8738.31)	2.87 (2.44, 3.3)
35-39	486.92 (401.54, 589.72)	2389.74 (1970.7, 2894.27)	1309.11 (1138.04, 1495.95)	5930.01 (5155.07, 6776.36)	3.05 (2.71, 3.39)
40-44	325.35 (269.05, 382.68)	1800.24 (1488.74, 2117.47)	1001.12 (870.82, 1141.64)	4765.22 (4145.01, 5434.06)	3.25 (2.95, 3.55)
45-49	188.8 (153.73, 233.08)	1348.33 (1097.86, 1664.53)	769.01 (665.98, 881.7)	3905.4 (3382.17, 4477.7)	3.61 (3.31, 3.92)
50-54	115.57 (94.7, 142.01)	1007.01 (825.15, 1237.36)	660.51 (568.42, 760.85)	3151.07 (2711.74, 3629.79)	4.02 (3.71, 4.33)
55-59	73.34 (60.59, 88.61)	697.48 (576.24, 842.74)	457.86 (392.81, 523.08)	2109.42 (1809.74, 2409.87)	4.05 (3.76, 4.35)
60-64	48.84 (39.93, 59.69)	458.22 (374.59, 559.96)	250.12 (215.61, 296.14)	1167.1 (1006.09, 1381.88)	3.57 (3.34, 3.81)
65-69	32.66 (26.15, 40.16)	324 (259.47, 398.44)	121.26 (102.5, 143.45)	651.06 (550.33, 770.18)	2.75 (2.61, 2.9)
70-74	19.43 (15.68, 23.31)	240.51 (194.06, 288.53)	60.32 (50.27, 70.64)	389.08 (324.25, 455.62)	1.91 (1.74, 2.09)
75-79	11.85 (9.64, 14.31)	193.12 (157.12, 233.23)	28.54 (23.86, 33.87)	281.29 (235.17, 333.77)	1.45 (1.21, 1.68)
80-84	6.64 (5.48, 8.12)	168.51 (139.14, 206.12)	15.95 (13.33, 19.13)	245.46 (205.19, 294.44)	1.36 (1.13, 1.59)
85-89	3.16 (2.63, 3.83)	155.09 (128.94, 188.16)	8.77 (7.35, 10.37)	230.79 (193.49, 272.92)	1.36 (1.13, 1.59)
90-94	1.13 (0.94, 1.36)	147.17 (122.85, 176.84)	4.13 (3.51, 4.88)	221.64 (188.48, 262)	1.34 (1.08, 1.6)
95+	0.36 (0.29, 0.43)	144.26 (115.62, 173.59)	1.4 (1.13, 1.67)	208.02 (168.82, 247.94)	1.18 (0.88, 1.49)
States
Alabama	84.31 (73.21, 98.61)	1992.77 (1723.81, 2333.74)	211.38 (190.23, 234.48)	4476.63 (4014.01,4997.11)	2.82 (2.62, 3.02)
Alaska	16.99 (14.16, 20.57)	2813.4 (2327.58, 3426.69)	33.03 (29.91, 36.83)	4697.18 (4231.74,5269.02)	1.71 (1.21, 2.21)
Arizona	96.12 (82.47, 111.87)	2517.73 (2161.36, 2934.35)	316.71 (286.4, 351.73)	4576.07 (4122.38,5112.79)	1.68 (1.35, 2)
Arkansas	52.9 (45.51, 61.53)	2260.75 (1936.91, 2637.21)	106.46 (96.96, 118.21)	3812.87 (3450.19,4249.87)	1.52 (1.1, 1.95)
California	686.32 (586.35, 810.9)	2069.51 (1752.77, 2468.57)	1215.69 (1090.03, 1357.93)	3090.79 (2735.76,3478.36)	1.27 (0.87, 1.67)
Colorado	87.05 (70.95, 109.8)	2486.1 (1967.42, 3158.03)	232.25 (206.58, 259.71)	4105.29 (3632.11,4665.13)	1.67 (1.2, 2.13)
Connecticut	81.14 (68.74, 93.91)	2359.1 (1989.98, 2738.32)	143.77 (130.73, 157.43)	4296.83 (3895.31,4739.26)	1.86 (1.76, 1.97)
Delaware	19.11 (16.43, 22.25)	2687.19 (2306.2, 3149.12)	45.2 (41.11, 49.66)	4917.53 (4451.69,5434.79)	1.85 (1.52, 2.17)
District of Columbia	22.95 (19.71, 27.01)	3165.87 (2681.39, 3783.96)	37.35 (33.54, 41.25)	4737.32 (4215.71,5288.37)	1.27 (1, 1.54)
Florida	272.23 (236.72, 312.8)	2172.39 (1869.5, 2529.38)	868.51 (788.37, 962.47)	4364.21 (3931.06,4844.11)	2.24 (1.87, 2.61)
Georgia	116.44 (97.24, 143.13)	1611.76 (1331.41, 2006.51)	345.66 (307.05, 389.67)	3250.07 (2864.41,3696.37)	2.36 (1.86, 2.85)
Hawaii	21.21 (17.62, 26)	1739.13 (1414.15, 2151.36)	35.41 (31.54, 40.51)	2652.6 (2330.28,3079.44)	1.4 (1.06, 1.75)
Idaho	18.87 (16.2, 21.76)	1883.56 (1611.11, 2181.98)	63.56 (57.77, 70.34)	3610.99 (3274.68,4017.99)	2.2 (1.91, 2.49)
Illinois	232.3 (199.97, 270.93)	1929.22 (1649.29, 2262.88)	451.08 (408.7, 498.25)	3716.66 (3337.16,4142.39)	2.09 (1.81, 2.36)
Indiana	93.41 (77.59, 114.13)	1589.21 (1305.88, 1948.56)	259.91 (232.58, 290.15)	4034.09 (3605.96,4526.86)	3.45 (3.03, 3.88)
Iowa	43.18 (36.1, 51.08)	1568.76 (1296.94, 1864.68)	80.69 (72.27, 90.07)	2759.68 (2446.71,3093.48)	1.91 (1.47, 2.35)
Kansas	47.78 (40.41, 56.54)	1898.57 (1589.71, 2280.56)	94.92 (85.6, 104.78)	3436.15 (3081.48,3806.74)	1.98 (1.65, 2.31)
Kentucky	73.33 (62.72, 85.99)	1888.89 (1615.55, 2218.1)	232.99 (211.55, 256.61)	5507.07 (4987.07,6092.45)	3.64 (3.28, 4.01)
Louisiana	80.3 (67.89, 96.67)	1789.44 (1504.99, 2161.85)	189.16 (168.86, 209.96)	4248.37 (3765.84,4747.91)	2.93 (2.59, 3.28)
Maine	27.31 (23.61, 31.85)	2196.08 (1888.9, 2558.11)	50.89 (46.14, 55.9)	4359.34 (3935.93,4833.76)	2.31 (1.87, 2.76)
Maryland	96.34 (80.64, 112.75)	1870.42 (1542.14, 2221.07)	181.94 (165.57, 200.62)	3156.7 (2854.71,3511.79)	1.72 (1.62, 1.83)
Massachusetts	135.63 (113.34, 161.84)	2061.71 (1694.26, 2515.77)	303.2 (273.05, 337.33)	4422.83 (3951.05,4939.85)	2.59 (2.33, 2.86)
Michigan	215.64 (189.2, 245.42)	2215.69 (1935.73, 2516.27)	428.91 (391.64, 470.33)	4624.77 (4216.05,5093.07)	2.39 (1.97, 2.81)
Minnesota	97.15 (77.44, 126.15)	2157.67 (1687.17, 2857.14)	163.84 (143.42, 191.46)	3113.77 (2691.84,3675.75)	1.17 (0.8, 1.55)
Mississippi	56.54 (48.81, 66.99)	2090.36 (1803.24, 2478.88)	116.47 (104.99, 127.14)	4201.12 (3770.69,4607.09)	2.31 (1.99, 2.63)
Missouri	106.66 (90.55, 125.41)	2077.67 (1752.84, 2463.27)	252.05 (228.81, 280.25)	4423.54 (3985.03,4942.46)	2.52 (2.2, 2.84)
Montana	18.74 (16.23, 22.07)	2438.94 (2093.97, 2917.06)	39.82 (36.26, 43.86)	4156.05 (3753.64,4630.63)	1.82 (1.57, 2.07)
Nebraska	24.72 (20.28, 30.42)	1555.99 (1259.85, 1928.64)	45.87 (40.62, 52.86)	2510.91 (2199.67,2925.7)	1.55 (1.12, 1.97)
Nevada	25.98 (22.21, 30.81)	2014.26 (1694.12, 2436.5)	125.76 (112.86, 139.88)	3999.4 (3560.8,4485.75)	2.27 (1.86, 2.67)
New Hampshire	24.68 (20.96, 29.32)	2051.24 (1721.96, 2462.47)	62.44 (56.62, 68.76)	4999.08 (4500.14,5547.91)	3.1 (2.7, 3.5)
New Jersey	147.18 (124.04, 178.03)	1787.56 (1484.36, 2196.06)	306.46 (275.83, 344.09)	3510.1 (3124.73,3978.76)	2.09 (1.59, 2.61)
New Mexico	44.05 (36.23, 53.86)	2819.18 (2298.91, 3470.76)	99.51 (88.95, 111.58)	5073.86 (4488.27,5718.22)	1.88 (1.36, 2.41)
New York	446.79 (385.27, 530.48)	2309.71 (1965.22, 2754.06)	688.62 (616.41, 775.62)	3555.73 (3151.27,4040.96)	1.47 (1.2, 1.73)
North Carolina	144.5 (120.19, 172.79)	1984.17 (1636.16, 2427.25)	422.24 (379.43, 466.27)	4215.03 (3762.08,4684.42)	2.56 (2.27, 2.85)
North Dakota	10.03 (8.34, 12.48)	1524.71 (1254.09, 1914.67)	17.99 (15.9, 20.78)	2468.99 (2163.33,2889.56)	1.64 (1.29, 2)
Ohio	187.16 (158.19, 229.67)	1645.78 (1374.38, 2034.69)	527.83 (474.2, 588.18)	4823.12 (4322.5,5404.17)	3.71 (3.05, 4.36)
Oklahoma	54.44 (45.74, 66.56)	1686.9 (1408.61, 2074.4)	177.86 (160.56, 196.72)	4662.91 (4185.12,5174.37)	3.54 (3.17, 3.91)
Oregon	53.72 (45.08, 64.69)	1875.52 (1550.24, 2272.07)	138.1 (123.93, 154.3)	3455.22 (3079.85,3902.2)	1.91 (1.44, 2.39)
Pennsylvania	229.24 (196.14, 269.4)	1885.13 (1590.12, 2240.81)	557.81 (503.73, 612.38)	4644.53 (4172.22,5123.72)	3.01 (2.63, 3.39)
Rhode Island	22.66 (19.02, 27.3)	2067.79 (1717.79, 2488.81)	45.66 (41.11, 50.67)	4231.3 (3776.11,4736.92)	2.46 (2.06, 2.86)
South Carolina	69.75 (58.8, 83.48)	1823.21 (1525.7, 2187.22)	193.56 (175.22, 216.79)	3966.11 (3575.45,4474.88)	2.72 (2.39, 3.06)
South Dakota	10.87 (9, 13.41)	1586.83 (1301.45, 1971.13)	20.96 (18.51, 23.75)	2644.72 (2317.62,3025.63)	1.7 (1.38, 2.03)
Tennessee	109.64 (92.19, 132.8)	2116.25 (1755.17, 2607.31)	328.26 (298.4, 361)	4942.91 (4439.27,5460.8)	2.92 (2.53, 3.31)
Texas	281.2 (237.41, 341.67)	1509.62 (1257.27, 1821.56)	834.91 (733.33, 953.23)	2847.79 (2490,3272.72)	2.12 (1.71, 2.53)
Utah	27.44 (22.57, 34.16)	1515.65 (1255.41, 1876.71)	116.21 (103.79, 131.22)	3442.41 (3070.88,3887.37)	2.89 (2.45, 3.33)
Vermont	15.08 (12.1, 18.97)	2531.23 (1992.84, 3225.56)	22.47 (19.9, 25.46)	3965.6 (3465,4556.38)	1.49 (1.19, 1.79)
Virginia	114.93 (95.98, 140.07)	1655.41 (1363.85, 2016.16)	258.94 (229.32, 292.78)	3101.44 (2728.69,3541)	2.09 (1.74, 2.45)
Washington	132.09 (110, 159.1)	2594.43 (2130.73, 3182.18)	305.26 (271.86, 342.09)	4125.4 (3625.77,4696.72)	1.4 (1.05, 1.75)
West Virginia	35.44 (29.8, 43.07)	1966.15 (1634.87, 2402.67)	103.59 (94.12, 114.24)	6436.88 (5817.94,7125.45)	4.17 (3.75, 4.58)
Wisconsin	110.99 (92.28, 136.19)	2194.41 (1799.37, 2730.34)	226.83 (203.99, 253.01)	4183.34 (3737.66,4719.88)	2.21 (1.9, 2.52)
Wyoming	7.43 (6.18, 9.07)	1625.11 (1338.36, 2001.76)	18.97 (16.99, 21.26)	3578.14 (3187.74,4054.57)	2.68 (2.27, 3.09)
ASPR, age-standardized prevalence rate; CI, confidential interval; EAPC, estimated annual percentage change; No., number; UI, uncertainty interval.
*: crude incidence rate in each age group.

## Sheet: Table S3
Table S3. Number of death cases and mortality rate of drug use disorders in the US in 1990 and 2021, and the temporal trends from 1990 to 2021
Characteristics	1990		2021		1990-2021
	Death cases No. ×103 (95% UI)	ASMR per 100 000 No. (95% UI)	Death cases No. ×103 (95% UI)	ASMR per 100 000 No. (95% UI)	EAPC in ASMR No. (95% CI)
Overall	5.71 (5.38, 6.06)	2 (1.88, 2.11)	70.89 (64.05, 78.96)	19.52 (17.73, 21.61)	7.96 (7.64, 8.29)
Sex
Male	4.16 (3.88, 4.44)	2.96 (2.77, 3.16)	48.24 (43.91, 53.93)	27 (24.71, 30.03)	7.52 (7.23, 7.81)
Female	1.56 (1.48, 1.64)	1.04 (0.99, 1.1)	22.65 (19.72, 25.79)	12.13 (10.64, 13.72)	9.05 (8.53, 9.57)
Types of drug use disorders
Amphetamine use disorders	0.19 (0.18, 0.2)	0.07 (0.06, 0.07)	4.54 (4.02, 5.57)	1.22 (1.09, 1.48)	11.32 (10.5, 12.16)
Cannabis use disorders	-	-	-	-	-
Cocaine use disorders	0.69 (0.66, 0.73)	0.24 (0.23, 0.26)	7 (6.21, 8.59)	1.85 (1.65, 2.24)	7.06 (6.46, 7.66)
Opioid use disorders	4.23 (3.96, 4.52)	1.47 (1.38, 1.58)	55.45 (48.82, 62.98)	15.37 (13.62, 17.33)	8.1 (7.83, 8.38)
Other drug use disorders	0.6 (0.57, 0.63)	0.21 (0.2, 0.22)	3.9 (3.45, 4.58)	1.08 (0.96, 1.27)	5.98 (5.58, 6.38)
Age at diagnosis (year) *
10-14	-	-	-	-	-
15-19	0.1 (0.09, 0.11)	0.57 (0.52, 0.61)	0.89 (0.76, 1.05)	4.07 (3.45, 4.79)	6.92 (5.89, 7.95)
20-24	0.37 (0.34, 0.4)	1.87 (1.72, 2.05)	4.12 (3.73, 4.59)	18.88 (17.06, 20.99)	8.63 (7.88, 9.39)
25-29	0.78 (0.72, 0.85)	3.61 (3.3, 3.92)	7.49 (6.93, 8.14)	33.27 (30.78, 36.14)	8.55 (8.13, 8.98)
30-34	1.14 (1.05, 1.23)	5.1 (4.71, 5.53)	9.24 (8.57, 10.01)	40.2 (37.3, 43.53)	7.53 (7.2, 7.87)
35-39	1.15 (1.07, 1.24)	5.66 (5.26, 6.09)	9.36 (8.64, 10.26)	42.41 (39.13, 46.48)	6.69 (6.39, 6.98)
40-44	0.8 (0.72, 0.88)	4.41 (4, 4.88)	8.55 (7.73, 9.56)	40.68 (36.78, 45.51)	6.79 (6.28, 7.3)
45-49	0.43 (0.39, 0.47)	3.05 (2.79, 3.34)	7.93 (6.98, 8.98)	40.27 (35.45, 45.6)	8.38 (7.63, 9.14)
50-54	0.23 (0.21, 0.25)	2 (1.86, 2.17)	7.81 (6.8, 9.01)	37.24 (32.43, 42.97)	10.29 (9.58, 10.99)
55-59	0.16 (0.15, 0.17)	1.53 (1.44, 1.63)	7.08 (6.05, 8.28)	32.6 (27.85, 38.16)	11.28 (10.84, 11.72)
60-64	0.12 (0.12, 0.13)	1.14 (1.08, 1.21)	4.31 (3.68, 5.1)	20.13 (17.19, 23.8)	10.65 (10.34, 10.95)
65-69	0.11 (0.1, 0.11)	1.07 (1.01, 1.13)	2.13 (1.8, 2.51)	11.44 (9.65, 13.49)	8.65 (8.33, 8.97)
70-74	0.08 (0.08, 0.09)	1.02 (0.96, 1.08)	0.93 (0.78, 1.1)	6 (5.03, 7.12)	6.36 (6.06, 6.65)
75-79	0.07 (0.07, 0.08)	1.19 (1.09, 1.26)	0.4 (0.33, 0.48)	3.99 (3.29, 4.73)	4.24 (4, 4.49)
80-84	0.07 (0.06, 0.08)	1.87 (1.61, 2.02)	0.26 (0.2, 0.32)	4.05 (3.16, 4.95)	2.63 (2.44, 2.83)
85-89	0.06 (0.05, 0.06)	2.76 (2.21, 3.12)	0.19 (0.14, 0.24)	5.06 (3.81, 6.24)	2.05 (1.78, 2.32)
90-94	0.03 (0.02, 0.03)	3.78 (2.87, 4.31)	0.13 (0.09, 0.16)	6.92 (4.94, 8.7)	2.06 (1.71, 2.42)
95+	0.01 (0.01, 0.01)	4.22 (2.99, 4.9)	0.06 (0.04, 0.08)	9.48 (6.35, 12.04)	2.59 (2.24, 2.93)
States
Alabama	0.05 (0.05, 0.06)	1.12 (1, 1.28)	1.15 (0.92, 1.43)	21.55 (17.26,26.67)	10.41 (9.8, 11.03)
Alaska	0.01 (0.01, 0.01)	1.81 (1.58, 2.05)	0.15 (0.12, 0.18)	19.11 (15.69,22.98)	8.36 (7.94, 8.78)
Arizona	0.1 (0.09, 0.11)	2.44 (2.16, 2.75)	1.71 (1.36, 2.14)	22.27 (17.86,27.66)	6.92 (6.51, 7.32)
Arkansas	0.03 (0.02, 0.03)	1.06 (0.93, 1.22)	0.39 (0.28, 0.53)	12.5 (8.96,16.7)	9.61 (8.92, 10.31)
California	1.29 (1.13, 1.45)	3.67 (3.23, 4.13)	6.06 (4.76, 7.46)	13.11 (10.32,16.07)	4.15 (3.91, 4.38)
Colorado	0.06 (0.05, 0.06)	1.44 (1.26, 1.64)	1.01 (0.79, 1.26)	15.8 (12.41,19.52)	8.12 (7.59, 8.66)
Connecticut	0.07 (0.06, 0.08)	1.78 (1.57, 2.04)	0.9 (0.71, 1.1)	22.82 (18.14,27.8)	7.89 (7.37, 8.42)
Delaware	0.02 (0.02, 0.02)	2.31 (2.06, 2.59)	0.3 (0.24, 0.37)	28.64 (23.54,34.82)	8.48 (8.18, 8.78)
District of Columbia	0.03 (0.03, 0.04)	4.68 (4.02, 5.37)	0.22 (0.18, 0.26)	25.17 (20.65,30.33)	5.55 (4.92, 6.18)
Florida	0.22 (0.19, 0.24)	1.48 (1.31, 1.66)	5.35 (4.36, 6.55)	22.97 (18.76,27.85)	9.39 (8.37, 10.42)
Georgia	0.11 (0.09, 0.12)	1.4 (1.27, 1.56)	1.68 (1.35, 2.09)	14.09 (11.38,17.4)	8.29 (7.65, 8.93)
Hawaii	0.02 (0.01, 0.02)	1.23 (1.09, 1.38)	0.21 (0.17, 0.25)	12.88 (10.41,15.54)	7.71 (7.23, 8.2)
Idaho	0.01 (0.01, 0.01)	1.14 (1, 1.31)	0.22 (0.17, 0.28)	11.61 (9.07,14.6)	8.32 (7.88, 8.77)
Illinois	0.31 (0.28, 0.35)	2.36 (2.1, 2.64)	2.64 (2.16, 3.21)	18.62 (15.47,22.56)	7.07 (6.83, 7.31)
Indiana	0.06 (0.05, 0.07)	0.98 (0.87, 1.12)	1.98 (1.65, 2.36)	27.71 (23.17,33.02)	11.84 (11.38, 12.3)
Iowa	0.02 (0.02, 0.02)	0.71 (0.64, 0.79)	0.3 (0.24, 0.37)	9.11 (7.32,11.17)	9.29 (8.89, 9.7)
Kansas	0.03 (0.02, 0.03)	0.92 (0.83, 1.03)	0.37 (0.28, 0.47)	11.87 (9.15,15.12)	9.16 (8.51, 9.83)
Kentucky	0.06 (0.06, 0.07)	1.55 (1.38, 1.74)	1.72 (1.38, 2.16)	35.97 (28.98,44.5)	11.53 (10.77, 12.3)
Louisiana	0.07 (0.07, 0.08)	1.58 (1.41, 1.74)	1.24 (0.97, 1.56)	24.97 (19.66,31.12)	9.72 (8.88, 10.56)
Maine	0.02 (0.02, 0.02)	1.28 (1.14, 1.43)	0.35 (0.29, 0.44)	25.24 (20.9,30.72)	10.19 (9.61, 10.79)
Maryland	0.06 (0.06, 0.07)	1.14 (1.02, 1.27)	1.26 (0.98, 1.57)	18.57 (14.53,22.96)	9.98 (9.07, 10.9)
Massachusetts	0.08 (0.07, 0.09)	1.12 (1, 1.26)	1.83 (1.48, 2.23)	23.31 (18.96,28.27)	12.33 (11.21, 13.46)
Michigan	0.21 (0.18, 0.23)	1.95 (1.73, 2.18)	2.48 (1.98, 3.05)	23.31 (18.8,28.53)	9.41 (8.86, 9.96)
Minnesota	0.04 (0.04, 0.05)	0.82 (0.73, 0.92)	0.65 (0.52, 0.81)	10.69 (8.58,13.29)	9.48 (8.99, 9.98)
Mississippi	0.03 (0.03, 0.03)	1.15 (1.03, 1.26)	0.5 (0.38, 0.66)	16.08 (12.33,21.04)	9.26 (8.58, 9.94)
Missouri	0.08 (0.07, 0.09)	1.34 (1.21, 1.5)	1.56 (1.25, 1.91)	24.19 (19.58,29.43)	10.27 (9.75, 10.79)
Montana	0.01 (0.01, 0.01)	1 (0.88, 1.14)	0.14 (0.11, 0.18)	12.7 (9.82,16.01)	9.12 (8.56, 9.68)
Nebraska	0.01 (0.01, 0.01)	0.72 (0.64, 0.8)	0.16 (0.12, 0.2)	7.63 (6.03,9.57)	8.62 (8.2, 9.04)
Nevada	0.03 (0.03, 0.04)	2.17 (1.91, 2.46)	0.74 (0.59, 0.92)	20.32 (16.31,24.98)	7.66 (6.85, 8.46)
New Hampshire	0.02 (0.02, 0.02)	1.36 (1.19, 1.55)	0.36 (0.29, 0.44)	24.7 (20.07,30.21)	10.98 (10.39, 11.57)
New Jersey	0.22 (0.2, 0.24)	2.39 (2.15, 2.64)	2.26 (1.81, 2.73)	22.29 (17.82,26.79)	6.95 (6.32, 7.59)
New Mexico	0.06 (0.05, 0.07)	3.61 (3.12, 4.13)	0.65 (0.52, 0.78)	29.67 (24.06,35.39)	6.75 (6.41, 7.1)
New York	0.7 (0.62, 0.8)	3.35 (2.96, 3.8)	3.81 (3.13, 4.52)	16.66 (13.67,19.73)	5.66 (5.08, 6.25)
North Carolina	0.1 (0.09, 0.11)	1.31 (1.17, 1.47)	2.95 (2.41, 3.5)	26.51 (21.74,31.31)	10.33 (9.72, 10.94)
North Dakota	0 (0, 0)	0.56 (0.5, 0.62)	0.06 (0.05, 0.07)	7.09 (5.6,8.85)	9.71 (9.34, 10.08)
Ohio	0.18 (0.16, 0.2)	1.4 (1.26, 1.58)	4.43 (3.64, 5.39)	36.05 (29.87,43.32)	12.35 (11.82, 12.88)
Oklahoma	0.04 (0.04, 0.04)	1.12 (1, 1.25)	0.85 (0.64, 1.1)	19.77 (15.06,25.49)	10.16 (9.11, 11.22)
Oregon	0.06 (0.05, 0.07)	1.86 (1.65, 2.09)	0.74 (0.57, 0.95)	15.52 (12.14,19.95)	6.2 (5.66, 6.75)
Pennsylvania	0.35 (0.31, 0.4)	2.57 (2.3, 2.93)	4.61 (3.84, 5.54)	33.5 (28.05,40.19)	8.74 (8.42, 9.06)
Rhode Island	0.03 (0.02, 0.03)	2.36 (2.14, 2.62)	0.26 (0.2, 0.31)	20.54 (16.45,24.93)	9.06 (8.38, 9.73)
South Carolina	0.06 (0.05, 0.07)	1.56 (1.39, 1.76)	1.22 (0.97, 1.55)	22.14 (17.64,28.05)	9.16 (8.71, 9.62)
South Dakota	0 (0, 0.01)	0.62 (0.56, 0.69)	0.07 (0.05, 0.08)	7.46 (6.11,9.04)	8.98 (8.63, 9.33)
Tennessee	0.09 (0.08, 0.1)	1.52 (1.34, 1.71)	2.23 (1.7, 2.8)	29.9 (23.07,36.99)	10.55 (9.97, 11.13)
Texas	0.33 (0.29, 0.37)	1.71 (1.51, 1.92)	3.54 (2.85, 4.44)	10.85 (8.77,13.55)	6.4 (5.77, 7.04)
Utah	0.02 (0.02, 0.02)	1.18 (1.07, 1.32)	0.6 (0.5, 0.73)	17.42 (14.33,21.07)	9.42 (8.74, 10.11)
Vermont	0.01 (0.01, 0.01)	1.44 (1.23, 1.67)	0.12 (0.1, 0.14)	17.49 (14.55,21.01)	8.92 (8.54, 9.31)
Virginia	0.1 (0.09, 0.11)	1.33 (1.2, 1.47)	1.43 (1.16, 1.8)	15.1 (12.27,18.91)	8.4 (7.97, 8.83)
Washington	0.11 (0.1, 0.12)	1.89 (1.66, 2.15)	1.41 (1.11, 1.79)	16.25 (12.8,20.43)	6.81 (6.21, 7.42)
West Virginia	0.04 (0.03, 0.04)	1.81 (1.64, 1.97)	0.93 (0.74, 1.15)	50.38 (40.85,61.39)	12.73 (11.96, 13.51)
Wisconsin	0.06 (0.06, 0.07)	1.13 (1.02, 1.23)	1.05 (0.83, 1.3)	16.84 (13.54,20.88)	10.12 (9.56, 10.68)
Wyoming	0.01 (0.01, 0.01)	1.22 (1.1, 1.38)	0.08 (0.06, 0.1)	13.6 (10.79,16.91)	8.8 (8.24, 9.35)
ASMR, age-standardized mortality rate; CI, confidential interval; EAPC, estimated annual percentage change; No., number; UI, uncertainty interval.
*: crude incidence rate in each age group.

## Sheet: Table S4
Table S4. Number of DALYs cases and DALYs rate of drug use disorders in the US in 1990 and 2021, and the temporal trends from 1990 to 2021
Characteristics	1990		2021		1990-2021
	DALYs cases No. ×103 (95% UI)	ASDR per 100 000 No. (95% UI)	DALYs cases No. ×103 (95% UI)	ASDR per 100 000 No. (95% UI)	EAPC in ASDR No. (95% CI)
Overall	973.68 (754.47, 1185.67)	352.71 (272.69, 429.65)	6484.69 (5471.72, 7481.32)	1944.08 (1632.99, 2249.41)	6.12 (5.83, 6.4)
Sex
Male	616.41 (490.86, 744.26)	446.76 (354.09, 541.11)	3929.67 (3388.39, 4454.37)	2374.75 (2043.17, 2705.27)	5.79 (5.58, 5.99)
Female	357.27 (268.62, 443.41)	258.41 (193.55, 321.86)	2555.02 (2060.83, 3035.87)	1511.82 (1217.96, 1805.58)	6.72 (6.24, 7.19)
Types of drug use disorders
Amphetamine use disorders	90.58 (52.67, 140.44)	33.38 (19.24, 51.71)	343.26 (280.48, 424.03)	103.91 (83.99, 129.92)	3.95 (3.23, 4.68)
Cannabis use disorders	73.66 (43.85, 113.82)	28.88 (17.15, 44.93)	82.41 (49.49, 127.01)	27.69 (16.62, 43.19)	-0.07 (-0.1, -0.04)
Cocaine use disorders	189.5 (127.57, 273.38)	70.18 (46.98, 101.07)	526.39 (438.03, 652.85)	154.91 (127.68, 193.23)	2.84 (2.64, 3.04)
Opioid use disorders	577.91 (462.75, 693.79)	205.39 (164.26, 246.19)	5317.91 (4382.17, 6157.94)	1594.63 (1308.06, 1849.82)	7.33 (7.08, 7.58)
Other drug use disorders	42.02 (37.35, 47.8)	14.88 (13.25, 16.92)	214.72 (189.81, 248.15)	62.94 (55.52, 72.83)	5.29 (4.96, 5.61)
Age at diagnosis (year) *
10-14	2.31 (1.19, 4.06)	13.13 (6.76, 23.05)	2.63 (1.39, 4.51)	12.46 (6.57, 21.4)	-0.28 (-0.37, -0.19)
15-19	65.82 (44.33, 91.54)	362.94 (244.44, 504.74)	208.59 (161.03, 258.48)	953.43 (736.05, 1181.47)	3.41 (3.16, 3.66)
20-24	155.41 (112.65, 203.74)	793.09 (574.87, 1039.75)	776.9 (617.3, 941.03)	3555.88 (2825.37, 4307.08)	5.6 (5.2, 5.99)
25-29	197.3 (146.49, 246.1)	907.76 (674, 1132.27)	1089.29 (894.33, 1286.95)	4838.23 (3972.28, 5716.14)	6.28 (5.82, 6.75)
30-34	183.18 (144.65, 224.89)	820.37 (647.81, 1007.16)	1051.94 (884.05, 1220.77)	4576.98 (3846.48, 5311.54)	6.23 (5.81, 6.66)
35-39	143.19 (115.99, 172.46)	702.77 (569.24, 846.41)	883.1 (749.35, 1015.74)	4000.27 (3394.39, 4601.11)	5.93 (5.62, 6.24)
40-44	94.11 (75.75, 113.41)	520.76 (419.13, 627.5)	706.97 (595.32, 811.19)	3365.11 (2833.63, 3861.16)	6.03 (5.83, 6.23)
45-49	51.33 (40.66, 63.19)	366.6 (290.35, 451.28)	569.73 (482.54, 652.71)	2893.38 (2450.58, 3314.79)	7.02 (6.78, 7.26)
50-54	29.08 (22.3, 36.43)	253.4 (194.33, 317.39)	493.85 (415.38, 573.43)	2355.98 (1981.64, 2735.64)	8.16 (7.91, 8.41)
55-59	18.5 (14.26, 23.18)	175.93 (135.61, 220.41)	368.86 (309.51, 427.55)	1699.39 (1425.96, 1969.75)	8.64 (8.32, 8.96)
60-64	12.47 (9.48, 16.08)	117.02 (88.89, 150.84)	193.26 (161.09, 227.36)	901.81 (751.66, 1060.93)	7.82 (7.45, 8.2)
65-69	8.53 (6.47, 10.76)	84.65 (64.17, 106.71)	81.97 (68.13, 96.97)	440.11 (365.81, 520.65)	6.19 (5.92, 6.45)
70-74	5.12 (3.86, 6.72)	63.35 (47.8, 83.12)	31.8 (26.6, 37.85)	205.08 (171.59, 244.09)	4.28 (4.12, 4.44)
75-79	3.32 (2.58, 4.18)	54.13 (42.04, 68.09)	12.36 (10.08, 14.93)	121.82 (99.35, 147.13)	2.87 (2.65, 3.1)
80-84	2.18 (1.73, 2.68)	55.42 (43.96, 67.99)	6.7 (5.32, 8.16)	103.05 (81.9, 125.64)	2.13 (1.91, 2.34)
85-89	1.17 (0.95, 1.42)	57.64 (46.42, 69.92)	3.84 (3.09, 4.63)	101.13 (81.21, 121.78)	1.87 (1.62, 2.12)
90-94	0.48 (0.39, 0.57)	62.13 (51.43, 73.77)	2.05 (1.62, 2.46)	109.85 (86.87, 131.73)	1.87 (1.57, 2.17)
95+	0.16 (0.13, 0.19)	63.69 (50.03, 75.53)	0.84 (0.64, 1.01)	124.69 (95.73, 150.33)	2.07 (1.75, 2.38)
States
Alabama	12.2 (9.4, 15.11)	280.57 (216.47, 348.11)	109.18 (88.9, 130.69)	2211.28 (1802.35,2643.45)	7.49 (7.22, 7.76)
Alaska	2.36 (1.8, 2.91)	364.21 (278.65, 450.16)	15.34 (12.61, 18.28)	2086.04 (1711.86,2497.34)	6.39 (5.96, 6.82)
Arizona	17.57 (13.75, 21.34)	441.67 (345.09, 536.36)	159 (131.54, 187.95)	2219.57 (1835.72,2625.99)	5.03 (4.74, 5.33)
Arkansas	6.93 (5.18, 8.79)	287.59 (214.66, 367)	43.82 (33.66, 53.65)	1512.81 (1156.48,1848.54)	6.05 (5.71, 6.39)
California	159.66 (130.19, 189.29)	457.83 (373.62, 543.38)	550.21 (448.8, 649.37)	1304.8 (1064.34,1542.8)	3.61 (3.09, 4.13)
Colorado	11.71 (8.92, 14.59)	313.73 (238.3, 388.86)	104.32 (85.41, 124.17)	1766.18 (1444.47,2098.81)	6.24 (5.88, 6.6)
Connecticut	14.38 (10.96, 17.69)	391 (296.06, 483.51)	78.32 (64.61, 93.16)	2199.76 (1815.76,2619.61)	5.61 (5.3, 5.92)
Delaware	3.06 (2.41, 3.73)	408.83 (321.72, 499.46)	25.17 (20.82, 29.61)	2607.54 (2170.99,3059.17)	6.38 (6.03, 6.72)
District of Columbia	5.26 (4.16, 6.4)	702.64 (554.04, 856.85)	19.63 (16.05, 23.07)	2333.47 (1902.33,2752.78)	4.01 (3.67, 4.35)
Florida	44.08 (33.84, 54.39)	329.56 (251.52, 409.23)	474.79 (391.08, 564.23)	2241.89 (1845.18,2667.47)	6.76 (6.42, 7.11)
Georgia	20.58 (15.4, 25.42)	276.92 (207.81, 341.42)	168.87 (135.12, 202.81)	1531.32 (1225.13,1837.07)	6.38 (6.05, 6.7)
Hawaii	3.53 (2.67, 4.42)	278.19 (210.35, 350.24)	17.64 (14.92, 20.72)	1220.91 (1028.81,1438.67)	5.29 (5.04, 5.54)
Idaho	3.01 (2.26, 3.73)	293.45 (219.77, 364.38)	25.8 (20.64, 30.98)	1438.21 (1150.09,1722.39)	5.85 (5.6, 6.09)
Illinois	47.61 (37.18, 57.62)	374.78 (291.43, 455.58)	234.96 (195.37, 278.91)	1820.16 (1503.92,2158.44)	5.49 (5.21, 5.77)
Indiana	15.47 (11.44, 19.4)	255.63 (189.73, 320.71)	169.39 (143.28, 197.04)	2549.18 (2152.72,2964.52)	8.76 (8.35, 9.18)
Iowa	5.98 (4.46, 7.63)	209.23 (155.41, 268.1)	33.32 (26.87, 39.87)	1098.27 (886,1320.57)	6.35 (5.78, 6.92)
Kansas	7.14 (5.28, 8.92)	272.19 (201.05, 339.24)	40.58 (32.54, 48.74)	1422.76 (1133.71,1706.28)	6.12 (5.89, 6.35)
Kentucky	12.59 (9.5, 15.16)	311.91 (234.86, 375.28)	147.61 (120.16, 174.32)	3340.76 (2722.48,3960.87)	8.75 (8.45, 9.05)
Louisiana	15.25 (11.64, 19.01)	333.57 (254.64, 417.21)	113.7 (93.54, 136.53)	2453.06 (2009.43,2940.08)	7.14 (6.82, 7.46)
Maine	3.66 (2.82, 4.51)	276.65 (212.13, 341.72)	29.51 (24.61, 34.49)	2375.73 (1977.57,2774.81)	7.73 (7.32, 8.15)
Maryland	15.03 (11.17, 18.71)	274.49 (204.46, 342)	101.72 (83.7, 120.95)	1631.1 (1342.78,1933.46)	6.48 (6.04, 6.92)
Massachusetts	19.67 (14.71, 24.72)	286.57 (213.73, 359.65)	169.12 (137.52, 197.95)	2338.64 (1901.22,2741.31)	8.26 (7.82, 8.69)
Michigan	35.78 (28.34, 43.66)	349.65 (275.82, 429.03)	225.85 (182.74, 264.19)	2333.18 (1888.49,2730.69)	7.14 (6.83, 7.44)
Minnesota	10.8 (7.96, 13.64)	227.9 (167.03, 290.3)	66.51 (53.66, 78.1)	1205.42 (972.65,1419.77)	6.13 (5.71, 6.55)
Mississippi	8.31 (6.16, 10.43)	305.58 (226.62, 384.3)	52.99 (41.76, 63.9)	1845.51 (1456.18,2224.71)	6.5 (6.26, 6.74)
Missouri	15.39 (11.81, 19.06)	282.46 (215.93, 350.86)	139.33 (114.82, 161.84)	2337.94 (1922.72,2707.48)	7.68 (7.44, 7.93)
Montana	2.48 (1.84, 3.13)	306.77 (228.58, 388.28)	15.57 (12.2, 18.33)	1551.25 (1212.77,1821.56)	5.99 (5.76, 6.22)
Nebraska	3.41 (2.52, 4.29)	207.39 (153.32, 262)	17.58 (13.92, 21.01)	927.23 (732.77,1110.53)	5.64 (5.11, 6.18)
Nevada	5.23 (4.1, 6.31)	380.18 (295.87, 460.3)	66.7 (54.33, 78.7)	2006.68 (1636.39,2353.59)	5.93 (5.74, 6.13)
New Hampshire	4.43 (3.28, 5.56)	351.63 (261.53, 444.03)	35.12 (28.4, 40.66)	2700.97 (2184.43,3134.76)	7.81 (7.4, 8.22)
New Jersey	33.19 (26.05, 40.02)	381.22 (297.7, 462.78)	191.94 (158.48, 223.19)	2080.83 (1723.13,2436.04)	5.57 (4.97, 6.17)
New Mexico	8.57 (6.82, 10.37)	524.05 (416.18, 632.61)	56.57 (46.5, 66.08)	2784.21 (2285.15,3254.65)	5.64 (5.34, 5.95)
New York	98.7 (77.85, 119.63)	486.35 (381.65, 593.17)	347.57 (293.06, 404.15)	1677.53 (1409.22,1964.22)	4.38 (3.94, 4.82)
North Carolina	24.29 (18.17, 30.48)	323.52 (241.35, 406)	257.56 (218.17, 297.32)	2487.89 (2090.99,2881.47)	7.18 (6.88, 7.48)
North Dakota	1.49 (1.09, 1.9)	222.19 (162.36, 284.21)	7.17 (5.66, 8.56)	950.81 (747.02,1138.7)	5.66 (5.2, 6.11)
Ohio	34.36 (26.37, 42.53)	292.14 (222.85, 363.57)	365.09 (311.63, 419.04)	3219.81 (2749.57,3681.28)	9.25 (8.69, 9.81)
Oklahoma	10.18 (7.66, 12.67)	306.17 (230.77, 379.96)	92.24 (73.3, 110.33)	2342.9 (1869.49,2806.45)	7.49 (7.18, 7.81)
Oregon	10.37 (8.11, 12.79)	339.84 (262.85, 421.78)	69.4 (55.38, 82.37)	1636.45 (1303.03,1952.54)	5 (4.71, 5.29)
Pennsylvania	52.34 (41.52, 63.04)	410.64 (324.45, 495.42)	380.39 (313.52, 442.87)	3026.97 (2486.93,3516.05)	7.03 (6.73, 7.34)
Rhode Island	4.5 (3.52, 5.49)	400.34 (311.69, 490.62)	24.1 (19.78, 28.53)	2130.98 (1737.7,2525.25)	6.68 (6.3, 7.06)
South Carolina	13.44 (10.15, 16.72)	344.57 (260.41, 428.68)	111.89 (91.57, 132.15)	2210.07 (1806.4,2619.78)	6.71 (6.44, 6.98)
South Dakota	1.59 (1.15, 2.03)	226 (163.68, 288.98)	8.05 (6.43, 9.63)	989.13 (788.83,1188.45)	5.58 (5.18, 5.98)
Tennessee	18.79 (14.33, 23.52)	349.27 (264.47, 439.56)	200.22 (161.68, 235.77)	2905.52 (2342.67,3409.37)	7.64 (7.4, 7.89)
Texas	55.82 (43.37, 67.9)	291.61 (225.92, 354.84)	382.03 (308.48, 454.51)	1260.79 (1012.65,1504.75)	5.25 (5.06, 5.43)
Utah	4.68 (3.49, 5.88)	263.07 (196.42, 329.16)	59.98 (49.13, 70.55)	1772.19 (1452.25,2084.01)	7.14 (6.86, 7.43)
Vermont	2 (1.52, 2.48)	320.14 (242.79, 396.4)	10.7 (8.87, 12.47)	1791.6 (1481.84,2096.17)	6.23 (5.9, 6.56)
Virginia	20.64 (15.57, 25.54)	285.91 (215.09, 353.31)	138.3 (112.86, 163.14)	1582.81 (1288.54,1863.96)	6.09 (5.82, 6.37)
Washington	20.91 (15.98, 25.62)	386.35 (293.85, 478.13)	137.2 (110.41, 164.25)	1747.88 (1408.52,2100.97)	4.89 (4.71, 5.08)
West Virginia	6.94 (5.3, 8.56)	371.31 (282.69, 460.42)	75.2 (62.19, 88.51)	4474.52 (3688.92,5233.38)	9.51 (9.12, 9.9)
Wisconsin	17.02 (12.62, 21.64)	324.3 (239.66, 413.39)	108.4 (87.61, 128.14)	1923.51 (1549.88,2274.5)	6.75 (6.44, 7.05)
Wyoming	1.34 (1.01, 1.67)	282.41 (211.54, 350.72)	9.03 (7.21, 10.66)	1644.37 (1304.34,1938.89)	6.52 (6.26, 6.78)
ASDR, age-standardized DALYs rate; CI, confidential interval; DALYs, disability-Adjusted Life Years; EAPC, estimated annual percentage change; No., number; UI, uncertainty interval.
*: crude incidence rate in each age group.

## Sheet: Table S5
Table S5. Number of incident cases and incidence rate of global drug use disorders in 1990 and 2021, and the temporal trends from 1990 to 2021
Characteristics	1990		2021		1990-2021
	Incident cases No. ×103 (95% UI)	ASIR per 100 000 No. (95% UI)	Incident cases No. ×103 (95% UI)	ASIR per 100 000 No. (95% UI)	EAPC in ASIR No. (95% CI)
Overall	10043.46 (8541.09, 11526.4)	184.31 (156.91, 211.67)	13609.36 (11625.29, 15667.18)	169.39 (145.14, 195.01)	-0.36 (-0.4, -0.31)
Sex
Male	5492.79 (4711.06, 6275.6)	197.41 (169.42, 224.95)	7441.39 (6451.39, 8533.37)	183.99 (159.71, 211.51)	-0.32 (-0.36, -0.28)
Female	4550.67 (3842.93, 5292.61)	170.75 (143.4, 198.12)	6167.98 (5217.45, 7167.94)	154.12 (130.49, 179.18)	-0.4 (-0.45, -0.36)
Types of drug use disorders
Amphetamine use disorders	1364.38 (943.7, 1909.69)	22.7 (15.92, 31.75)	1069.01 (757.8, 1482.51)	13.72 (9.7, 19.07)	-1.98 (-2.09, -1.88)
Cannabis use disorders	2849.7 (2126.95, 3746.33)	48.46 (36.39, 63.37)	3625.51 (2738.09, 4737.13)	46.77 (35.25, 61.17)	-0.05 (-0.1, 0)
Cocaine use disorders	186.5 (128.31, 266.81)	3.09 (2.13, 4.39)	219.15 (158.1, 298.96)	2.87 (2.06, 3.93)	-0.17 (-0.27, -0.07)
Opioid use disorders	1301.55 (1077.63, 1598.05)	23.37 (19.58, 28.48)	1942.53 (1643.34, 2328.36)	24.54 (20.74, 29.48)	-0.17 (-0.34, 0)
Other drug use disorders	4341.33 (3273.23, 5601.1)	86.69 (65.72, 111.42)	6753.17 (5195.84, 8590.64)	81.49 (62.45, 103.64)	-0.24 (-0.26, -0.23)
Age at diagnosis (year) *
10-14	438.37 (210.34, 754.21)	81.83 (39.27, 140.79)	475.12 (229.03, 822.9)	71.27 (34.36, 123.44)	-0.25 (-0.33, -0.16)
15-19	1912.08 (1513.46, 2405.79)	368.12 (291.37, 463.17)	2040.01 (1600.58, 2626.67)	326.94 (256.51, 420.95)	-0.46 (-0.52, -0.39)
20-24	1903.06 (1506.07, 2366.83)	386.73 (306.06, 480.98)	2010.1 (1579.64, 2535.08)	336.61 (264.53, 424.52)	-0.63 (-0.73, -0.53)
25-29	1351.12 (1055.31, 1769.03)	305.25 (238.42, 399.67)	1593.03 (1235.61, 2093.7)	270.76 (210.02, 355.86)	-0.52 (-0.59, -0.44)
30-34	1160.24 (885.51, 1525.83)	301.03 (229.75, 395.88)	1683.12 (1291.55, 2203.67)	278.44 (213.66, 364.56)	-0.34 (-0.39, -0.29)
35-39	1122.83 (809, 1535.06)	318.76 (229.67, 435.79)	1685.58 (1216.72, 2303.34)	300.53 (216.94, 410.68)	-0.27 (-0.3, -0.23)
40-44	852.83 (609.71, 1193.53)	297.69 (212.83, 416.62)	1430.3 (1038.89, 1963.4)	285.92 (207.67, 392.48)	-0.19 (-0.21, -0.17)
45-49	566.21 (420.26, 746.14)	243.85 (180.99, 321.34)	1143.78 (847.97, 1503.92)	241.56 (179.08, 317.61)	-0.08 (-0.12, -0.05)
50-54	380.17 (252.69, 560.36)	178.84 (118.87, 263.61)	789.07 (532.72, 1141.06)	177.35 (119.73, 256.46)	-0.03 (-0.05, -0.01)
55-59	168.61 (122.74, 228.73)	91.04 (66.28, 123.5)	356.37 (261.67, 479.16)	90.05 (66.12, 121.08)	-0.05 (-0.06, -0.04)
60-64	71.32 (51.95, 92.29)	44.41 (32.34, 57.47)	134.87 (97.89, 175.24)	42.14 (30.59, 54.75)	-0.2 (-0.22, -0.19)
65-69	48.03 (37.09, 59.28)	38.85 (30.01, 47.95)	100.99 (79.12, 124.36)	36.61 (28.68, 45.08)	-0.32 (-0.36, -0.28)
70-74	29.88 (23.4, 36.44)	35.3 (27.64, 43.04)	67.96 (53.86, 81.96)	33.01 (26.17, 39.82)	-0.36 (-0.41, -0.32)
75-79	20.03 (15.15, 25.3)	32.54 (24.61, 41.1)	41.9 (32.61, 51.08)	31.77 (24.72, 38.73)	-0.24 (-0.29, -0.19)
80-84	11.39 (8.6, 14.12)	32.19 (24.31, 39.91)	29.33 (22.95, 34.94)	33.49 (26.21, 39.89)	0.01 (-0.04, 0.07)
85-89	5.24 (4.32, 6.24)	34.66 (28.59, 41.31)	17.51 (14.92, 20.3)	38.3 (32.62, 44.39)	0.3 (0.26, 0.34)
90-94	1.62 (1.33, 1.92)	37.81 (31.1, 44.8)	7.77 (6.62, 8.94)	43.42 (37.03, 49.98)	0.44 (0.4, 0.47)
95+	0.43 (0.32, 0.54)	42.11 (31.78, 53.13)	2.56 (2, 3.12)	46.94 (36.71, 57.28)	0.3 (0.26, 0.34)
ASIR, age-standardized incidence rate; CI, confidential interval; EAPC, estimated annual percentage change; No., number; UI, uncertainty interval.
*: crude incidence rate in each age group.

## Sheet: Table S6
Table S6. Number of prevalent cases and prevalence rate of global drug use disorders in 1990 and 2021, and the temporal trends from 1990 to 2021
Characteristics	1990		2021		1990-2021
	Prevalent cases No. ×103 (95% UI)	ASPR per 100 000 No. (95% UI)	Prevalent cases No. ×103 (95% UI)	ASPR per 100 000 No. (95% UI)	EAPC in ASPR No. (95% CI)
Overall	39620.62 (34071.98, 46420.66)	709.15 (618.81, 824.54)	53115.94 (46999.81, 60949.05)	663.8 (584.52, 766.14)	-0.38 (-0.47, -0.29)
Sex
Male	23458.85 (20079.48, 27756.44)	829.31 (718.57, 971.49)	31497.54 (27623.06, 36535.99)	781.25 (683.39, 909.07)	-0.35 (-0.43, -0.28)
Female	16161.77 (14054.02, 18836.16)	586.02 (515.68, 678.26)	21618.4 (19253.94, 24604.46)	542.9 (480.87, 620.72)	-0.42 (-0.57, -0.28)
Types of drug use disorders
Amphetamine use disorders	10844.4 (7874.75, 14522.47)	186.84 (136.71, 248.87)	9172.89 (6702.52, 12083.46)	115.99 (84.63, 153.55)	-2.05 (-2.21, -1.89)
Cannabis use disorders	17017.85 (12897.33, 22730.87)	298.72 (230.75, 395.78)	22639.63 (17652.67, 30335.21)	286.23 (222.58, 384.31)	-0.09 (-0.15, -0.03)
Cocaine use disorders	2961.29 (2212.9, 3984.9)	54.64 (41.12, 72.61)	4073.25 (3203.31, 5120.1)	50.63 (39.74, 63.79)	-0.22 (-0.3, -0.14)
Opioid use disorders	8120.81 (6801.33, 9596.42)	154.59 (131.06, 181.26)	16164.88 (14133.12, 18431.51)	198.49 (173.42, 227.22)	0.5 (0.32, 0.69)
Other drug use disorders	926.58 (746.18, 1143.07)	18.65 (14.97, 22.95)	1513.97 (1235.82, 1848.4)	18.17 (14.82, 22.12)	-0.11 (-0.13, -0.08)
Age at diagnosis (year) *
10-14	358.34 (165.72, 616.86)	66.89 (30.94, 115.15)	387.35 (179.26, 673)	58.1 (26.89, 100.95)	-0.25 (-0.34, -0.16)
15-19	5822.24 (4089.39, 8036.06)	1120.9 (787.29, 1547.11)	6110.24 (4221.66, 8497.86)	979.24 (676.57, 1361.88)	-0.43 (-0.46, -0.39)
20-24	10868.41 (8795.45, 13531.27)	2208.63 (1787.37, 2749.77)	11076.95 (9087.29, 13870.85)	1854.94 (1521.76, 2322.81)	-0.73 (-0.83, -0.63)
25-29	8671.6 (7207.28, 10616.72)	1959.15 (1628.32, 2398.61)	10240.18 (8585.62, 12496.81)	1740.51 (1459.29, 2124.07)	-0.66 (-0.8, -0.51)
30-34	4847.72 (4033.97, 5899.08)	1257.77 (1046.63, 1530.55)	7536.94 (6334.39, 9100.39)	1246.85 (1047.91, 1505.49)	-0.26 (-0.38, -0.14)
35-39	3155.66 (2617.11, 3828.87)	895.87 (742.98, 1086.99)	5262.07 (4456.77, 6299.49)	938.2 (794.62, 1123.17)	-0.04 (-0.16, 0.07)
40-44	2015.02 (1660.87, 2431.62)	703.37 (579.75, 848.79)	3768.97 (3171.89, 4470.83)	753.42 (634.06, 893.72)	0.01 (-0.09, 0.11)
45-49	1293.92 (1049.96, 1610.03)	557.26 (452.19, 693.4)	2873.42 (2385.49, 3503.84)	606.84 (503.79, 739.98)	0.12 (0.05, 0.19)
50-54	969.25 (785.95, 1194.03)	455.97 (369.74, 561.71)	2236.92 (1852.5, 2688.93)	502.76 (416.36, 604.36)	0.27 (0.22, 0.32)
55-59	640.64 (529.03, 773.64)	345.92 (285.65, 417.73)	1517.95 (1286.99, 1789.98)	383.58 (325.22, 452.33)	0.36 (0.29, 0.42)
60-64	416.07 (336.18, 515.13)	259.06 (209.32, 320.74)	884.34 (733.93, 1070.4)	276.32 (229.32, 334.45)	0.17 (0.11, 0.23)
65-69	252.54 (205.6, 300.43)	204.31 (166.33, 243.05)	543.52 (448.68, 640.66)	197.04 (162.66, 232.26)	-0.16 (-0.2, -0.11)
70-74	145.32 (119.58, 176.09)	171.65 (141.25, 208)	312.78 (259.41, 370.63)	151.95 (126.02, 180.06)	-0.53 (-0.59, -0.47)
75-79	90.59 (74.99, 109.64)	147.17 (121.82, 178.11)	166.1 (139.93, 197.16)	125.94 (106.1, 149.49)	-0.75 (-0.83, -0.67)
80-84	46.66 (38.55, 56.99)	131.89 (108.98, 161.09)	103.59 (87.65, 123.48)	118.28 (100.08, 140.99)	-0.57 (-0.69, -0.46)
85-89	19.42 (16.43, 23.08)	128.54 (108.74, 152.75)	58.61 (50.6, 68)	128.2 (110.67, 148.72)	-0.1 (-0.21, 0.01)
90-94	5.74 (4.87, 6.8)	133.91 (113.59, 158.69)	26.89 (23.51, 30.93)	150.32 (131.4, 172.89)	0.35 (0.26, 0.45)
95+	1.48 (1.22, 1.8)	145.56 (119.41, 176.5)	9.12 (7.81, 10.7)	167.24 (143.24, 196.32)	0.34 (0.24, 0.44)
ASPR, age-standardized prevalence rate; CI, confidential interval; EAPC, estimated annual percentage change; No., number; UI, uncertainty interval.
*: crude incidence rate in each age group.

## Sheet: Table S7
Table S7. Number of death cases and mortality rate of global drug use disorders in 1990 and 2021, and the temporal trends from 1990 to 2021
Characteristics	1990		2021		1990-2021
	Death cases No. ×103 (95% UI)	ASMR per 100 000 No. (95% UI)	Death cases No. ×103 (95% UI)	ASMR per 100 000 No. (95% UI)	EAPC in ASMR No. (95% CI)
Overall	61.77 (57.33, 66.9)	1.26 (1.17, 1.37)	137.28 (129.27, 146.18)	1.65 (1.55, 1.75)	0.28 (0, 0.57)
Sex
Male	42.44 (38.43, 46.77)	1.74 (1.58, 1.92)	97.82 (92.79, 104)	2.37 (2.24, 2.51)	0.27 (-0.05, 0.58)
Female	19.34 (17.09, 21.88)	0.79 (0.7, 0.89)	39.45 (36.09, 43.02)	0.93 (0.85, 1.01)	0.3 (-0.01, 0.61)
Types of drug use disorders
Amphetamine use disorders	4.85 (4.11, 5.81)	0.09 (0.08, 0.11)	9.88 (8.92, 11.06)	0.12 (0.11, 0.13)	0.02 (-0.38, 0.43)
Cannabis use disorders	-	-	-	-	-
Cocaine use disorders	3.54 (2.97, 4.49)	0.07 (0.06, 0.09)	12.56 (11.41, 14.51)	0.15 (0.14, 0.17)	2.15 (1.92, 2.38)
Opioid use disorders	41.57 (36.92, 45.06)	0.86 (0.76, 0.93)	99.56 (92.95, 108.05)	1.19 (1.12, 1.29)	0.52 (0.25, 0.78)
Other drug use disorders	11.82 (9.59, 16.51)	0.24 (0.19, 0.33)	15.29 (14.3, 16.29)	0.18 (0.17, 0.2)	-1.61 (-1.99, -1.23)
Age at diagnosis (year) *
10-14	-	-	-	-	-
15-19	3.84 (3.44, 4.29)	0.74 (0.66, 0.83)	2.72 (2.5, 2.95)	0.44 (0.4, 0.47)	-2.4 (-2.65, -2.14)
20-24	7.03 (6.38, 7.81)	1.43 (1.3, 1.59)	8.37 (7.9, 8.92)	1.4 (1.32, 1.49)	-0.71 (-0.95, -0.47)
25-29	8.07 (7.48, 8.71)	1.82 (1.69, 1.97)	13.52 (12.81, 14.2)	2.3 (2.18, 2.41)	0.23 (-0.03, 0.49)
30-34	8.5 (7.89, 9.19)	2.2 (2.05, 2.38)	18.31 (17.37, 19.23)	3.03 (2.87, 3.18)	0.49 (0.19, 0.79)
35-39	8.3 (7.58, 9.1)	2.36 (2.15, 2.58)	18.33 (17.4, 19.28)	3.27 (3.1, 3.44)	0.44 (0.01, 0.87)
40-44	6.12 (5.6, 6.78)	2.14 (1.96, 2.37)	16.26 (15.26, 17.33)	3.25 (3.05, 3.46)	0.41 (0.04, 0.78)
45-49	4.01 (3.64, 4.52)	1.73 (1.57, 1.95)	13.79 (12.79, 14.99)	2.91 (2.7, 3.17)	1.18 (0.97, 1.4)
50-54	3.76 (3.4, 4.21)	1.77 (1.6, 1.98)	12.41 (11.31, 13.67)	2.79 (2.54, 3.07)	1.28 (1.1, 1.47)
55-59	3.23 (2.9, 3.6)	1.74 (1.56, 1.94)	11.31 (10.24, 12.56)	2.86 (2.59, 3.17)	1.37 (0.89, 1.87)
60-64	2.7 (2.46, 2.99)	1.68 (1.53, 1.86)	7.33 (6.62, 8.13)	2.29 (2.07, 2.54)	0.27 (-0.36, 0.91)
65-69	2.3 (2.08, 2.52)	1.86 (1.68, 2.04)	5.08 (4.63, 5.56)	1.84 (1.68, 2.02)	-0.9 (-1.39, -0.4)
70-74	1.39 (1.24, 1.55)	1.64 (1.46, 1.83)	3.07 (2.82, 3.33)	1.49 (1.37, 1.62)	-1.12 (-1.49, -0.75)
75-79	1.17 (1.07, 1.28)	1.9 (1.73, 2.08)	2.17 (1.98, 2.34)	1.64 (1.5, 1.78)	-1.31 (-1.62, -1.01)
80-84	0.79 (0.7, 0.87)	2.22 (1.97, 2.45)	1.9 (1.68, 2.08)	2.17 (1.92, 2.38)	-0.68 (-0.93, -0.44)
85-89	0.4 (0.35, 0.43)	2.62 (2.31, 2.85)	1.45 (1.21, 1.62)	3.17 (2.65, 3.54)	0.34 (0.13, 0.56)
90-94	0.15 (0.13, 0.16)	3.46 (2.92, 3.82)	0.91 (0.71, 1.02)	5.08 (3.99, 5.7)	1.1 (0.91, 1.29)
95+	0.04 (0.03, 0.05)	4.16 (3.22, 4.73)	0.35 (0.26, 0.41)	6.43 (4.82, 7.53)	1.27 (1.1, 1.43)
ASMR, age-standardized mortality rate; CI, confidential interval; EAPC, estimated annual percentage change; No., number; UI, uncertainty interval.
*: crude incidence rate in each age group.

## Sheet: Table S8
Table S8. Number of DALYs cases and DALYs rate of global drug use disorders in 1990 and 2021, and the temporal trends from 1990 to 2021
Characteristics	1990		2021		1990-2021
	DALYs cases No. ×103 (95% UI)	ASDR per 100 000 No. (95% UI)	DALYs cases No. ×103 (95% UI)	ASDR per 100 000 No. (95% UI)	EAPC in ASDR No. (95% CI)
Overall	8910.6 (7055.6, 10630.91)	166.44 (132.55, 198.4)	15562.16 (12752.22, 18119.26)	190.97 (156.11, 222.79)	0.04 (-0.15, 0.24)
Sex
Male	5353.15 (4327.19, 6328.75)	198.52 (161.3, 234.34)	9656.11 (8185.31, 11042.24)	235.88 (199.5, 270.25)	0.06 (-0.13, 0.25)
Female	3557.46 (2719.99, 4315.65)	133.73 (102.8, 161.92)	5906.06 (4616.82, 7109.84)	145.25 (113.42, 175.63)	0.02 (-0.24, 0.29)
Types of drug use disorders
Amphetamine use disorders	1705.36 (1110.94, 2494.98)	29.63 (19.51, 43.52)	1677.37 (1171.03, 2343.86)	20.98 (14.56, 29.33)	-1.68 (-1.88, -1.48)
Cannabis use disorders	492 (287.64, 764.35)	8.63 (5.1, 13.25)	653.85 (389.51, 1017.57)	8.27 (4.9, 12.86)	-0.08 (-0.14, -0.02)
Cocaine use disorders	583.79 (416.44, 801.04)	10.91 (7.86, 14.84)	1133.62 (917.46, 1427.94)	13.88 (11.18, 17.52)	0.72 (0.62, 0.82)
Opioid use disorders	5415.25 (4242, 6437.81)	103.69 (81.83, 122.75)	11218.52 (9188.66, 13159.55)	137.15 (112.29, 161.39)	0.5 (0.3, 0.71)
Other drug use disorders	714.21 (580.99, 951.5)	13.58 (11.05, 18.14)	878.8 (800.31, 971.47)	10.69 (9.74, 11.8)	-1.44 (-1.74, -1.15)
Age at diagnosis (year) *
10-14	12.11 (5.68, 21.89)	2.26 (1.06, 4.09)	13.27 (6.27, 24.39)	1.99 (0.94, 3.66)	-0.21 (-0.31, -0.11)
15-19	742.09 (575.09, 912.03)	142.87 (110.72, 175.59)	714.8 (536.55, 900.43)	114.56 (85.99, 144.3)	-1.07 (-1.23, -0.91)
20-24	1917.93 (1422.59, 2451.27)	389.75 (289.09, 498.14)	2198.26 (1670.86, 2728.4)	368.12 (279.8, 456.9)	-0.59 (-0.76, -0.41)
25-29	1880.6 (1437.31, 2308.54)	424.88 (324.73, 521.56)	2708.44 (2141.1, 3305.19)	460.35 (363.92, 561.78)	-0.14 (-0.32, 0.05)
30-34	1320.99 (1036.83, 1605.31)	342.74 (269.01, 416.51)	2548.14 (2084.52, 3024.41)	421.54 (344.85, 500.33)	0.27 (0.07, 0.47)
35-39	992.75 (813, 1186.91)	281.84 (230.81, 336.96)	2031.68 (1688.4, 2367.27)	362.24 (301.04, 422.07)	0.37 (0.09, 0.66)
40-44	644.14 (526.93, 767.64)	224.84 (183.93, 267.95)	1540.06 (1308.06, 1779.5)	307.86 (261.48, 355.72)	0.36 (0.09, 0.62)
45-49	404.03 (326.16, 488.67)	174.01 (140.47, 210.46)	1180.38 (1001.31, 1354.43)	249.29 (211.47, 286.04)	0.78 (0.62, 0.94)
50-54	333.84 (269.74, 406.44)	157.05 (126.89, 191.2)	953.2 (794.44, 1107.61)	214.24 (178.56, 248.95)	0.88 (0.76, 1.01)
55-59	240.65 (196.7, 289.92)	129.94 (106.21, 156.54)	714.94 (603.41, 827.82)	180.66 (152.48, 209.19)	0.95 (0.64, 1.26)
60-64	169.85 (138.15, 210.51)	105.75 (86.02, 131.07)	411.14 (344.91, 484.52)	128.46 (107.77, 151.39)	0.25 (-0.1, 0.61)
65-69	113.67 (93.05, 136.26)	91.96 (75.27, 110.24)	245.48 (204.7, 289.65)	88.99 (74.21, 105.01)	-0.57 (-0.84, -0.3)
70-74	63.15 (50.9, 78.47)	74.59 (60.13, 92.69)	132.38 (108.58, 160.93)	64.31 (52.75, 78.18)	-0.94 (-1.13, -0.74)
75-79	41.3 (33.47, 50.01)	67.1 (54.37, 81.24)	73.2 (60.9, 87.25)	55.5 (46.18, 66.16)	-1.14 (-1.32, -0.97)
80-84	21.48 (17.38, 26.58)	60.72 (49.12, 75.14)	48.6 (40.12, 58.16)	55.48 (45.81, 66.41)	-0.71 (-0.86, -0.55)
85-89	8.67 (7.09, 10.38)	57.4 (46.89, 68.72)	28.61 (24.05, 33.44)	62.57 (52.6, 73.14)	0.1 (-0.04, 0.24)
90-94	2.65 (2.2, 3.16)	61.9 (51.32, 73.63)	14.49 (12.27, 16.94)	80.99 (68.6, 94.68)	0.78 (0.65, 0.91)
95+	0.7 (0.57, 0.83)	68.36 (55.65, 81.79)	5.08 (4.16, 5.92)	93.19 (76.4, 108.53)	0.85 (0.75, 0.96)
ASDR, age-standardized DALYs rate; CI, confidential interval; DALYs, disability-Adjusted Life Years; EAPC, estimated annual percentage change; No., number; UI, uncertainty interval.
*: crude incidence rate in each age group.

## Sheet: Table S9
Table S9. Prediction number of drug use disorders-related burden from 2022 to 2035 in the US.
year	Incident cases No. ×103	Prevalent cases No. ×103	Death cases No. ×103	DALYs cases No. ×103
2022	1590.12	10952.4	69.27	5988.42
2023	1595.65	11109	72.73	6226.46
2024	1600.48	11260.6	76.34	6465.58
2025	1603.96	11401.8	80.09	6701.82
2026	1605.93	11530.9	83.94	6931.9
2027	1606.39	11648.1	87.84	7154.49
2028	1605.68	11755.7	91.75	7371.38
2029	1603.89	11854.6	95.74	7582.95
2030	1600.93	11944.2	99.85	7787.62
2031	1596.59	12023	104.02	7981.84
2032	1590.81	12090.8	108.16	8164.25
2033	1583.86	12149.8	112.26	8337.29
2034	1575.69	12200.2	116.38	8500.99
2035	1566.16	12241.2	120.56	8653.48
DALYs, disability-Adjusted Life Years.

[truncated: 1 more sheets: Table S10]
